# Supplementary material for: SYNE1 Mutation Is Associated with Increased Tumor Mutation Burden and Immune Cell Infiltration in Ovarian Cancer
Source: Int J Mol Sci. 2023 Sep 18;24(18):14212. doi: 10.3390/ijms241814212 (PMC10531966; doi:10.3390/ijms241814212)
Supplement: Supplementary file 1 [file ijms-24-14212-s001.zip]

Archive with 1 entries (1 files):
- ijms-2550730-supplementary.pdf
